# Supplementary material for: Molecular Dynamics Simulations Study of the Interactions between Human Dipeptidyl-Peptidase III and Two Substrates
Source: Molecules. 2021 Oct 27;26(21):6492. doi: 10.3390/molecules26216492 (PMC8587566; doi:10.3390/molecules26216492)
Supplement: Supplementary file 1 [file molecules-26-06492-s001.zip]

Archive with 1 entries (1 files):
- molecules-1416118-supplementary.pdf
